# Supplementary material for: ALKBH5-mediated CHAC1 depletion promotes malignant progression and decreases cisplatin-induced oxidative stress in gastric cancer
Source: Cancer Cell Int. 2023 Nov 25;23:293. doi: 10.1186/s12935-023-03129-9 (PMC10676604; doi:10.1186/s12935-023-03129-9)
Supplement: Supplementary file 8 — Supplementary Material 8 [file 12935_2023_3129_MOESM8_ESM.xls]

## Sheet: 病例资料
No.	CEA	Surgery date	death	IHC score (color)	IHC score (volumn)	Survival（Months）	survival	Gender	Age	Age grouping	Tumor（length）	Tumor（short）	BORRMANN	Pathology report	Degree of adenocarcinoma differentiation	T stage	M stage	M stage	N stage	N stage	TNM stage	TNM stage
1	0	2004-05-24		2	2	114	0	1	58	1	1	1	3	4	3	3	0	1	0	1	2	1
2	0	2004-06-10	2009-01-31	2	2	55	1	2	55	1	6	6	3	1	3	4	0	1	3	2	3	2
3	1.5	2004-07-20	2007-12-28	2	3	41	1	1	40	1	10	8	4	3	3	4	0	1	1	2	3	2
4	13.6	2004-08-18	2006-12-10	2	4	28	1	2	61	2	7	6	3	1	2	2	0	1	0	1	2	1
5	0.5	2004-09-15	2007-12-28	2	3	39	1	1	68	2	10	8	3	1	2	4	0	1	2	2	3	2
6	0	2004-09-13		2	1	110	0	2	25	1	3	3	2	4	3	3	0	1	2	2	3	2
7	1.9	2004-08-26		1	2	111	0	2	71	2	5	4	3	1	3	4	0	1	3	2	3	2
8	0	2004-09-15	2006-01-09	1	2	16	1	1	31	1	2	1	2	1	3	3	0	1	1	2	3	2
9	4.5	2004-09-21	2006-05-28	1	1	20	1	2	42	1	6	6	3	1	3	3	0	1	0	1	3	2
10	0	2004-10-20		2	2	109	0	2	59	1	4	3	3	4	3	3	0	1	1	2	3	2
11	0	2004-10-12	2006-12-18	2	4	26	1	2	58	1	4	2	2	1	3	3	0	1	2	2	3	2
12	2.1	2004-09-29	2006-02-20	2	2	16	1	2	65	2	1	0.5	2	1	2	1	0	1	1	2	1	1
13	0	2005-10-01	2008-11-15	2	3	37	1	2	53	1	4	3	3	1	3	4	0	1	3	2	3	2
14	0	2005-10-25	2006-12-09	2	1	14	1	2	62	2	4	3	2	1	3	3	0	1	1	2	2	1
15	13.3	2005-11-08	2009	2	2	48	1	2	53	1	2	2	2	1	3	2	0	1	0	1	1	1
16	0	2006-01-24	2008-	1	4	24	1	2	48	1	7	7	3	1	2	4	0	1	1	2	3	2
17	2.5	2006-01-17	2006-05-02	2	2	5	1	2	43	1	2	2	4	1	2	3	0	1	3	2	3	2
18	3.4	2006-02-07	2009-12-30	1	1	46	1	2	87	2	4	3	3	1	2	3	0	1	2	2	3	2
19	2.4	2006-02-09	2006-10-06	2	4	8	1	2	68	2	2	2	1	1	3	3	0	1	1	2	3	2
20	1.1	2005-07-21	2006-05-06	1	3	10	1	1	45	1	4.5	4	3	4	3	3	0	1	3	2	3	2
21	1.5	2006-02-09	2008-11-15	2	2	33	1	1	49	1	3	3	2	1	3	2	0	1	1	2	2	1
22	1.9	2006-02-17	2006-06-12	2	1	4	1	2	57	1	4	3	2	1	2	2	0	1	1	2	2	1
23	2	2005-04-01		2	2	104	0	2	58	1	3.5	3.5	3	1	3	3	0	1	1	2	3	2
24	11.7	2006-02-16	2008-11-15	2	3	33	1	1	35	1	4	4	3	1	3	3	0	1	1	2	3	2
25	0.9	2006-02-21		1	1	96	0	2	28	1	5	4	4	1	4	3	0	1	2	2	3	2
26	1.7	2006-02-22	2010	1	3	43	1	1	47	1	4	3	3	1	2	3	1	2	0	1	4	2
27	1.2	2006-02-22	2007-03-31	2	4	13	1	2	69	2	5	3	3	1	2	3	0	1	3	2	3	2
28	0	2006-02-24		1	4	96	0	2	49	1	5	3	3	1	3	4	1	2	2	2	4	2
29	0	2006-04-21	2008-11-15	1	2	29	1	2	68	2	7	7	1	1	3	4	1	2	1	2	4	2
30	1.6	2006-05-09		2	3	42	1	2	53	1	5	4	3	1	3	1	0	1	1	2	1	1
31	2.4	2006-05-16	2008-11-17	2	4	30	1	2	64	2	5	3	3	2	3	3	0	1	2	2	3	2
32	1.3	2006-05-18		2	4	14	1	2	39	1	3.5	2.5	3	1	2	3	0	1	0	1	3	2
33	1.9	2006-05-16		1	2	91	0	1	67	2	4	3	3	1	3	3	0	1	1	2	2	1
34	2	2006-05-30	2006-09-15	2	2	4	1	1	26	1	8	6	4	1	3	4	0	1	2	2	3	2
35	2.7	2006-05-30	2006-09-30	2	2	4	1	2	47	1	5	4	3	1	3	4	0	1	1	2	3	2
36	0	2006-06-07		2	1	90	0	1	64	2	6	6	3	2	3	3	1	2	1	2	4	2
37	3.1	2006-06-02	2008-11-18	2	3	29	1	2	56	1	6	3	3	2	3	3	0	1	1	2	3	2
38	1.4	2006-06-01	2009-07-15	2	2	37	1	1	80	2	8	6	2	1	3	3	0	1	2	2	3	2
39	0	2006-06-08	2008-11-17	2	2	29	1	2	69	2	5	3	3	1	2	3	1	2	1	2	4	2
40	0.6	2006-06-13	2006-11-12	1	3	5	1	2	41	1	6	5	2	1	3	3	0	1	2	2	3	2
41	0	2006-06-13		2	3	19	1	2	50	1	4	3	2	1	2	2	0	1	0	1	1	1
42	0	2006-06-22	2009-01-15	2	3	31	1	2	59	1	10	8	1	1	3	3	0	1	2	2	3	2
43	1.7	2006-06-15		1	1	90	0	1	26	1	6	6	3	1	3	3	0	1	2	2	3	2
44	1.5	2006-07-04	2007-05-16	1	3	10	1	2	56	1	4	3	3	1	3	3	0	1	0	1	3	2
45	1.5	2006-07-04	2011-07-07	1	1	60	1	1	77	2	5	4	2	1	2	3	0	1	3	2	3	2
46	2	2005-12-29	2011-08-30	1	3	68	1	2	55	1	3	3	3	1	3	3	0	1	3	2	3	2
47	0	2005-04-06	2006-01-02	2	3	9	1	1	64	2	4	3	4	1	3	2	0	1	2	2	2	1
48	11.2	2005-04-12	2012-03-16	2	4	83	1	1	49	1	5	5.5	3	1	3	3	0	1	0	1	2	1
49	28.6	2005-04-12	2005-07-16	2	4	3	1	2	60	2	8	6	3	1	3	3	0	1	2	2	3	2
50	44.4	2005-04-28	2006-03-25	2	2	11	1	2	68	2	5	4	3	1	3	3	0	1	1	2	2	1
51	3.8	2005-05-09	2006-12-30	1	4	19	1	2	40	1	5	3	3	4	3	2	0	1	0	1	1	1
52	3.2	2005-04-13	2007-01-24	2	3	32	1	2	47	1	5	5	3	1	2	3	0	1	1	2	3	2
53	2.2	2005-05-18	2008-11-15	2	4	42	1	1	41	1	7	6	3	1	3	3	0	1	3	2	3	2
54	1.5	2005-05-26		2	4	39	1	2	60	2	6	5	3	1	2	3	0	1	2	2	3	2
55	0	2005-06-03	2006-08-14	2	3	14	1	1	67	2	10	5	1	1	2	1	0	1	0	1	1	1
56	0.3	2005-08-31	2005-12-07	2	4	4	1	1	30	1	10	8	3	1	3	3	1	2	1	2	4	2
57	5.8	2005-06-08	2006-03-01	1	3	9	1	2	52	1	3	2	3	1	3	3	0	1	0	1	2	1
58	1.6	2005-07-26	2005-12-17	2	2	5	1	1	62	2	6	6.5	3	1	2	3	0	1	0	1	2	1
59	1.2	2005-07-12	2008-11-15	2	3	40	1	2	50	1	5	4	3	1	3	4	0	1	2	2	3	2
60	3.1	2005-09-13	2010-05-30	2	2	56	1	1	56	1	11	7	3	2	3	3	0	1	0	1	2	1
61	2.8	2006-03-03		2	1	95	0	2	62	2	5	5	2	1	3	3	0	1	1	2	3	2
62	2.8	2006-03-16	2013年	2	4	85	1	1	76	2	5	5	3	1	3	3	0	1	3	2	3	2
63	3.6	2006-03-08		2	3	95	0	1	57	1	4	2	3	1	3	3	0	1	2	2	3	2
64	0	2006-03-21		2	3	9	1	2	69	2	5	5	3	1	3	3	0	1	3	2	3	2
65	3.3	2006-03-28	2007-02-28	2	2	11	1	2	59	1	4	3	3	1	3	2	0	1	1	2	2	1
66	1.9	2006-03-30		1	3	94	0	2	68	2	7	5	2	1	4	2	0	1	0	1	1	1
67	1.2	2006-04-13		1	1	93	0	1	51	1	4	3	2	1	2	3	1	2	1	2	4	2
68	0.8	2006-04-12	2007-02-05	2	4	10	1	2	63	2	8	7	2	2	2	3	0	1	2	2	3	2
69	10.1	2006-04-18		2	2	93	0	1	53	1	2.5	2	2	1	3	4	1	2	2	2	4	2
70	1.9	2006-04-18	2011-05-13	2	2	61	1	2	65	2	6	5	3	1	3	3	0	1	2	2	3	2
71	3.99	2006-04-18	2010-01-30	1	3	45	1	1	49	1	2	3	3	1	2	3	0	1	1	2	2	1
72	2.1	2006-04-20		2	4	29	1	2	66	2	4	3	2	1	3	2	0	1	0	1	1	1
73	15	2006-04-26	2007-03-06	2	2	11	1	1	61	2	3	3	3	1	3	3	0	1	2	2	3	2
74	2.95	2006-11-14	2007-01-11	2	4	3	1	1	61	2	3	3.5	3	2	3	3	0	1	1	2	2	1
75	0	2006-10-13		1	2	86	0	1	45	1	20	18	4	1	3	4	1	2	3	2	4	2
76	1.69	2006-11-15	2009	2	1	36	1	2	44	1	6	5	3	1	2	4	0	1	1	2	3	2
77	1.82	2006-12-27	2008-12-09	1	4	24	1	2	57	1	4	3	3	1	3	3	0	1	0	1	2	1
78	0	2007-08-29	2011-06-30	2	1	46	1	2	56	1	10	5	4	1	2	2	0	1	1	2	2	1
79	0.93	2007-10-31	2011-11-16	2	1	48	1	1	70	2	2	5	4	1	3	3	0	1	1	2	3	2
80	1.65	2007-09-11	2010	2	3	32	1	2	77	2	10	8	1	1	3	4	1	2	0	1	4	2
81	5.62	2007-11-08		1	3	74	0	2	36	1	15	10	4	1	3	2	0	1	2	2	2	1
82	0.7	2007-04-18		1	2	80	0	1	46	1	4	4.5	4	1	3	3	0	1	2	2	3	2
83	0	2007-11-21	2008-07-06	2	3	8	1	2	43	1	8	6	3	1	3	3	0	1	2	2	3	2
84	1.62	2007-06-19	2009-05-12	1	3	23	1	1	53	1	6	5	3	1	3	3	0	1	2	2	3	2
85	2	2005-12-01	2010-11-13	2	2	59	1	1	49	1	16	12	3	4	3	4	0	1	3	2	3	2
86	2.1	2005-12-06	2006-04-17	2	3	5	1	1	33	1	15	10	4	1	3	4	0	1	3	2	3	2
87	1.7	2005-12-14	2008-11-15	1	3	35	1	2	41	1	7	7.5	4	1	4	4	0	1	3	2	3	2
88	0	2005-12-23	2008-11-15	1	2	35	1	1	44	1	3	3	3	1	3	3	1	2	3	2	4	2
89	0	2005-12-20	2008-11-15	2	2	35	1	1	58	1	8	8	3	1	3	3	0	1	0	1	2	1
90	3.8	2005-12-15	2008-11-15	2	2	35	1	1	50	1	2	1.8	2	4	3	1	0	1	0	1	1	1
91	0	2005-07-19	2005-12-14	2	4	5	1	2	62	2	5	4	3	1	3	2	0	1	1	2	2	1
92	4.04	2006-10-03	2008-12-06	2	3	26	1	2	57	1	10	8	3	1	2	3	0	1	1	2	2	1
93	4.8	2006-04-28	2008-11-15	2	3	30	1	2	61	2	6	4	3	1	3	3	0	1	1	2	3	2
94	0.8	2006-03-21	2009-07-15	2	3	40	1	2	68	2	4	3	2	1	3	1	0	1	1	2	1	1
95	2.6	2004-08-19		2	3	41	1	2	66	2	7	6	4	4	3	3	0	1	1	2	3	2
96	0.89	2007-11-27		1	1	73	0	2	47	1	4.5	3	2	1	3	2	0	1	2	2	3	2
97	10.4	2006-09-28		1	1	87	0	1	39	1	6	6	3	1	3	3	0	1	1	2	2	1
98	2.2	2005-11-25		1	1	97	0	1	53	1	15	3	3	1	3	3	0	1	3	2	3	2
99	1.2	2004-08-17		2	3	111	0	2	45	1	8	8.5	3	1	3	4	0	1	1	2	3	2
100	2.6	2005-03-29		1	3	104	0	1	52	1	4.5	3.5	4	1	3	3	0	1	0	1	3	2
101	2.3	2005-11-17		1	2	97	0	2	63	2	5	5	3	4	3	3	0	1	2	2	3	2
102	2.2	2005-07-13		2	2	101	0	1	81	2	12	10	4	4	3	4	0	1	0	1	3	2
103	1.2	2005-07-14	2009	1	4	43	1	2	74	2	1	1	3	1	3	3	0	1	0	1	2	1
104	1.18	2006-10-31	2011-06-30	1	2	56	1	2	68	2	5	4	3	1	2	2	0	1	1	2	2	1
105	0	2005-11-16	2009	2	2	48	1	1	63	2	3	2	3	1	3	3	0	1	2	2	3	2
106	1.3	2007-09-25	2009-11-16	2	2	26	1	1	54	1	8	6	3	1	2	3	0	1	2	2	3	2
107	3.1	2006-03-23		2	3	32	1	2	49	1	6	5	3	1	3	4	0	1	2	2	3	2
108	2.28	2007-11-15	2010-07-03	2	3	32	1	2	51	1	11	8	4	1	3	4	0	1	2	2	3	2
109	0	2005-05-11	2007-10-02	2	4	29	1	2	71	2	7	6	3	2	3	3	1	2	3	2	4	2
110	3.1	2006-04-12		2	4	32	1	1	60	2	3	2	3	1	3	3	0	1	2	2	3	2
111	3.3	2005-12-13	2006-10-09	2	2	10	1	1	50	1	8	7	1	1	3	3	0	1	2	2	3	2
112	2.18	2006-11-15	2008-12-06	1	4	25	1	2	55	1	2	1	2	1	3	2	0	1	0	1	1	1
113	0	2005-10-26	2008-11-15	2	3	37	1	2	59	1	2.5	2	2	1	3	3	0	1	1	2	2	1
114	29.34	2007-11-15	2011-03-20	2	4	40	1	2	47	1	12	9	4	1	2	3	0	1	3	2	3	2
115	1.19	2007-10-23	2008-12-09	2	1	14	1	1	51	1	21	12	4	1	3	3	0	1	0	1	3	2
116	1.24	2006-10-11	2008-08-25	2	2	22	1	2	45	1	5	4	2	4	3	3	1	2	2	2	4	2
117	1.4	2004-07-08		1	2	111	0	2	53	1	8	6	3	1	3	3	0	1	1	2	3	2

## Sheet: 芯片排序
						F-77437	F-77437	F-77437	F-77437-10	F-77437-10	F-77437-10	FA-78607-1	FA-78607-1	FA-78607-1	F.80521.13
						F.81250.15	F.81250.15	F.81250.5	F.81250.5	F.81250.5	F.80521.13	F.80521.13	F.80521.13	F.80521.13	F.80521.13
						F.81250.15	F.83355.8	F.83355.8	F.83355.8	F.83355.B	F.83355.B	F.83355.B	F.83405.5	F.83405.5	F.83405.5
						F.85103.12	F.85103.12	F.85103.12	F.85103.12	F.85007.15	F.85007.15	F.85007.15	F.83863.9	F.83863.9	F.83863.9
						F.85103.12	F.85103.12	FB.85175.18	FB.85175.18	FB.85175.18	F.85175.10	F.85175.10	F.85175.10	F.85417.10	F.85417.10
						F.87175.9	F.87175.9	F.87175.9	F.86708	F.86708	F.86708	F.86054	F.86054	F.86054	F.85417.10
						G.10976	G.10976	G.10976	G.12472	G.12472	G.12472	G.13479	G.13479	G.13479	G.13479
						G.18887	G.18887	G.18382	G.18382	G.18382	G.13479	G.13479	G.13479	G.13479	G.13479
						G.18887	G.19201	G.19201	G.19201	G.19283	G.19283	G.19283	G.5487	G.5487	G.5487
						G.19338	G.19283	G.19283	G.19283	G.19938	G.19938	G.19938	G.98262	G.98262	G.98262
						G.19338	G.19338	G.19734	G.19734	G.19734	G.20160	G.20160	G.20160	G.20160	G.20160
						G.20229	G.20229	G.20229	G.20161	G.20161	G.20161	G.20161	G.20161	G.20161	G.20160
						G.20450	G.20450	G.20450	G.25327	G.25327	G.25327	G.25540	G.25540	G.25540	G.26232
						G.26360	G.26360	G.26360	G.26360	G.26360	G.26239	G.26239	G.26239	G.26232	G.26232
						G.26360	G.27326	G.27326	G.27326	G.27328	G.27328	G.27328	G.27328	G.27328	G.27328
						G.27954	G.27954	G.27954	G.27954	G.27653	G.27653	G.27653	G.27523	G.27523	G.27523
						G.27954	G.27954	G.28062	G.28062	G.28062	G.28369	G.28369	G.28369	G.28373	G.28373
						G.29092	G.29092	G.29092	G.28470	G.28470	G.28470	G.28470	G.28470	G.28470	G.28373
						G.29731	G.29731	G.29731	G.29739	G.29739	G.29739	G-17328	G-17328	G-17328	G-17238
						FA.98547	FA.98547	F.98262	F.98262	F.98262	F-37304	F-37304	F-37304	G-17238	G-17238
						FA.98547	FA.98547	FA.98547	FA.98547	F.98854	F.98854	F.98854	F.98855	F.98855	F.98855
						G.00230	G.0513.6C	G.0513.6C	G.0513.6C	G.0513.6B	G.0513.6B	G.0513.6B	F.98962	F.98962	F.98962
						G.00230	G.00230	G.1321.2	G.1321.2	G.1321.2	G.2054.11	G.2054.11	G.2054.11	G.2692.9	G.2692.9
						G.8943	G.8943	G.8943	G.8943	G.8943	G.8943	G.2997	G.2997	G.2997	G.2692.9
						G.6415.12.	G.6415.12.	G.6415.12.	G.5687	G.5687	G.5687	G.9728	G.9728	G.9728	G.20991
						G.21904	G.21904	G.21294	G.21294	G.21294	G.21294	G.21294	G.21294	G.20991	G.20991
						G.21904	G.22210	G.22210	G.22210	G.22700	G.22700	G.22700	G.22927	G.22927	G.22927
						G.24029	G.23818	G.23818	G.23818	G.23810	G.23810	G.23810	G.22927	G.22927	G.22927
						G.24029	G.24029	G.24029	G.24029	G.24029	G.24246	G.24246	G.24246	G.24246	G.24246
						G.24342	G.24342	G.24342	G.24338	G.24338	G.24338	G.24338	G.24338	G.24338	G.24246
						G.24342	G.24342	G.24342	G.24468	G.24468	G.24468	G.25032	G.25032	G.25032	G.25327
						G.39573	G.39573	G.37068	G.37068	G.37068	G.37068	G.37068	G.37068	G.25327	G.25327
						G.39573	G.39707	G.39707	G.39707	G.43148	G.43148	G.43148	G.62484	G.62484	G.62484
						G.67434	G.63513	G.63513	G.63513	G.63513	G.63513	G.63513	G.62484	G.62484	G.62484
						G.67434	G.67434	G.67434	G.67434	G.67434	G.68369	G.68369	G.68369	G.68369	G.68369
						G.51471	G.51471	G.51471	G.70112	G.70112	G.70112	G.70112	G.70112	G.70112	G.68369
						G.56681	G.56681	G.56681	G.15355	G.15355	G.15355	G.15733	G.15733	G.15733	G.16212
						G.16808	G.16808	G.16808	G.16808	G.16808	G.16808	G.16212	G.16212	G.16212	G.16212
						G.16694	G.16694	G.16694	G.16354	G.16354	G.16354
