# Supplementary material for: ALKBH5-mediated CHAC1 depletion promotes malignant progression and decreases cisplatin-induced oxidative stress in gastric cancer
Source: Cancer Cell Int. 2023 Nov 25;23:293. doi: 10.1186/s12935-023-03129-9 (PMC10676604; doi:10.1186/s12935-023-03129-9)
Supplement: Supplementary file 9 — Supplementary Material 9 [file 12935_2023_3129_MOESM9_ESM.xlsx]

## Sheet: 工作表1
	Primer				ALKBH5
		ALKBH5(F)	CGGCGAAGGCTACACTTACG		shALKBH5#1	GAAAGGCTGTTGGCATCAATA
		ALKBH5(R)	CCACCAGCTTTTGGATCACCA		shALKBH5#2	CCTCAGGAAGACAAGATTAGA
		SOS1(F)	GAGTGAATCTGCATGTCGGTT		overexpress	GeneCopoeia: EX-Z4691-Lv201
		SOS1(R)	CTCTCATGTTTGGCTCCTACAC		H204A mutation	GeneCopoeia: CS-Z4691-Lv201-01
		CEP350(F)	GATATAACCACATCGTGGGATGC
		CEP350(R)	CCCTGAGAGGACTACGAGATTTC		CHAC1
		MCM8(F)	TTTACAGCGATAGCTCTCCTTTG		overexpress	GeneCopoeia: EX-I5888-Lv201
		MCM8(R)	AGGTGCATCTCTTAGTTCAGTTG		siCHAC1#1	GACGCUCCUUGAAGAUCAU dTdT
		ACBD6(F)	TTGGTGGGCCAGTTATTAGTTC			AUGAUCUUCAAGGAGCGUC dTdT
		ACBD6(R)	CCAGTGAAGTAGAGCCCTACC		siCHAC1#2	CCCAUACUGUUACCCAUAA dTdT
		GCOM1(F)	TGGAATCGTCCCAAGAAGCC			UUAUGGGUAACAGUAUGGG dTdT
		GCOM1(R)	CGAGCTTTGCTTGCATCTCC		siCHAC1#3	GACGGGGAAAUUCGAACGC dTdT
		BCLAF3(F)	TGGGCCCCAAACTTATCGAC			GCGUUCGAAUUUCCCCGUC dTdT
		BCLAF3(R)	GCGAGGGTTTCACATCAGGA		GCOM1
		UBXN7(F)	AGCAAGTGTCTCTACTGTCAGA		siGCOM1#1	GCAGGAGUAUCUGGAGAAU dTdT
		UBXN7(R)	GTCGTCTTTTAGGAGCACCAAAT			AUUCUCCAGAUACUCCUGC dTdT
		MBNL2(F)	AAAGGGCCGTTGTTCGAGAG		siGCOM1#2	GGUGCGAAGAUCAGAUCAA dTdT
		MBNL2(R)	AGCCGTATTTGTCCCTATCGC			UUGAUCUGAUCUUCGCACC dTdT
		FRYL(F)	TCCTTACTTCGCACCTTGTTTG		siGCOM1#3	GCAACAUUAAGGAUCAAAU dTdT
		FRYL(R)	TGCTAAGTCCCTCCTTTCAAGA			AUUUGAUCCUUAAUGUUGC dTdT
		BPTF(F)	CATTGCCATTTACGAGGTACTGC		antibody
		BPTF(R)	CAAAAGTCCTCAAAGCGAAAAGG		ALKBH5	Proteintech: Cat No. 16837-1-AP
		CHAC1(F)	CCCAGTTTCTCCATTTGCTC		CHAC1	Proteintech: Cat No. 15207-1-AP
		CHAC1(R)	CTCTGGGCGTCGTAAACTTC			ORIGENE: Cat No. CF507009
		KLHL11(F)	CCAGAAGCCGAGGATTTCGAG		GCOM1	Proteintech: Cat No. 18129-1-AP
		KLHL11(R)	CACAGGGTAATGTCGCAGAAG		CasPase-3	CST: Cat No. 9662
		ITIH4(F)	GGTCTCATCCCGATTTGCCC		Cleaved CasPase-3	CST: Cat No. 9664
		ITIH4(R)	CCCTGGGTAGGTCATGCCA		CasPase-7	CST: Cat No. 12827
		SLX4IP(F)	ACTTGGAAGTTCGCAAACAGC		Cleaved CasPase-7	CST: Cat No. 9491
		SLX4IP(R)	CGAAGGCGTATCCCTCTCTTG		CasPase-9	CST: Cat No. 9508
		KMT2C(F)	ACTCAGCACCACGAAAACAAA		Cleaved CasPase-9	CST: Cat No. 9507
		KMT2C(R)	GGCATACTCCTAGTGACCACTC		AIF	Proteintech: Cat No. 17984-1-AP
		ZBED6(F)	GAAGGGTTTGCGAATTAAGGGG		Cystatin C	Proteintech: Cat No. 12245-1-AP
		ZBED6(R)	GGGTCATTGGAAGCTAACAAAGC		APAF1	Proteintech: Cat No. 21710-1-AP
		KRT13(F)	CCCCAGGCATTGACCTGAC		BAX	Proteintech:Cat No. 50599-2-Ig
		KRT13(R)	GTGTTGGTAGACACCTCCTTG		BCL2	Proteintech: Cat No. 12789-1-AP
		PIK3C2B(F)	TCAGGGCAATGGGGAACAC		E-cadherin	CST: Cat No. 3195
		PIK3C2B(R)	CGTAACAGCTTGAGGTCGGTC		N-cadherin	CST: Cat No. 13116
		ZNF518A(F)	AGGGACCAAACGCTAGTTCAG		Vimentin	CST: Cat No. 5741
		ZNF518A(R)	TGAAGCCCATAAACGTAGCATT		GAPDH	Proteintech: Cat No. 60004-1-Ig
		SAMD4A(F)	CAGAAGCTCTTTCGGTCTTTCC		Anti‐m6A antibody	Synaptic system, 202003; Goettingen, Germany
		SAMD4A(R)	AAGCCTCGATTTCTTTGCTGT
		TNRC18(F)	CCTCCGCTTTTCGGCAAGA
		TNRC18(R)	GCACATGGTCAGTACCGACG
		GAPDH(F)	AGCCACATCGCTCAGACAC
		GAPDH(R)	GCCCAATACGACCAAATCC
